# Supplementary material for: Scleral PERK and ATF6 as targets of myopic axial elongation of mouse eyes
Source: Nat Commun. 2022 Oct 10;13:5859. doi: 10.1038/s41467-022-33605-1 (PMC9550863; doi:10.1038/s41467-022-33605-1)
Supplement: Supplementary file 4 — Source Data [file 41467_2022_33605_MOESM4_ESM.xlsx]

## Sheet: Fig. 1a
Fig. 1a
	NL	minus 30D
1	0.209	0.248
2	0.212	0.283
3	0.212	0.262
4	0.223	0.269

## Sheet: Fig. 1b
Fig. 1b
	NL	minus 30D
1	5.02162	-10.9669
2	6.77556	-17.2868
3	4.37657	-22.124
4	0.196667	-21.7437

## Sheet: Fig. 1d
Fig. 1d

## Sheet: Fig. 1e
Fig. 1e
	p-IRE1	IRE1	phospho/total	NL=1
AM1	1774.96	5590.1	0.317519	0.538458
AM2	3819.25	5703.56	0.669625	1.13557
AM3	5619.1	9230.82	0.608732	1.0323
AM4	6682.97	11084.5	0.602913	1.02244
NL1	2900.3	6942.63	0.417752	0.708435
NL2	6335.92	8078.99	0.784247	1.32995
NL3	6764.87	13445.3	0.50314	0.853239
NL4	7676.22	11744.7	0.653593	1.10838
LIM1	4826.9	5190.44	0.92996	1.57705
LIM2	9139.24	9231.24	0.990034	1.67893
LIM3	9719.87	9127.36	1.06492	1.80591
LIM4	10731.7	10057.4	1.06705	1.80954
		NL average	0.589683
	p-PERK	PERK	phospho/total	NL=1
AM1	3529.76	5056.66	0.698042	1.05694
AM2	3949.09	5810.68	0.679627	1.02905
AM3	4847.46	6095.27	0.795282	1.20417
AM4	7533.05	10406.7	0.723865	1.09604
NL1	5076.25	10480	0.484376	0.733415
NL2	7838.2	9285.15	0.844165	1.27819
NL3	5748.82	8379.27	0.686077	1.03882
NL4	7440.75	11864.7	0.627136	0.949575
LIM1	5173.29	4839.58	1.06895	1.61855
LIM2	4762.92	4347.25	1.09562	1.65893
LIM3	3365.64	3284.78	1.02462	1.55142
LIM4	16622.1	13884.7	1.19715	1.81266
		NL average	0.660439
	p-eIF2	eIF2	phospho/total	NL=1
AM1	5701.22	10176.9	0.560211	1.0853
AM2	8115.26	8641.36	0.939118	1.81936
AM3	7019.87	12196.1	0.575582	1.11508
AM4	5807.63	12905.4	0.450016	0.871821
NL1	6899.36	9949.97	0.693405	1.34334
NL2	5575.75	11302	0.493341	0.955755
NL3	7125.7	14227	0.500859	0.970319
NL4	6844.85	18150.6	0.377114	0.730586
LIM1	14761.9	11238.7	1.31349	2.54464
LIM2	11045.2	12822.1	0.861417	1.66883
LIM3	9745.04	12153.9	0.801804	1.55334
LIM4	11921.6	13590.9	0.877172	1.69935
		NL average	0.51618
	ATF6-P	ATF6-N	N/P	NL=1
AM1	20822.7	8371.15	0.402019	1.03628
AM2	14988.4	6106.07	0.407387	1.05011
AM3	19966.1	9025.37	0.452035	1.1652
AM4	19048.6	9230.82	0.484593	1.24912
NL1	17447.8	6556.97	0.375805	0.968703
NL2	21053.6	7542.59	0.358256	0.923467
NL3	19681.9	7615.89	0.386949	0.997429
NL4	18754.5	8078.99	0.430777	1.1104
LIM1	9828.77	13978.2	1.42217	3.6659
LIM2	12958.5	9868.04	0.761509	1.96292
LIM3	13177	11770.9	0.893288	2.3026
LIM4	9683.18	10057.4	1.03864	2.67728
		NL average	0.387947

## Sheet: Fig. 1f
Fig. 1f
		ERdj4	ERdj5	Sel1l	EDEM	CHOP	ATF4	GADD34	ERdj3	GRP78	GRP94
age-match	1	0.0411877	0.225938	0.296254	0.0462713	0.428923	0.438542	0.993287	0.0268192	0.0468081	0.0346019
	2	0.0400458	0.261763	0.39809	0.0715329	0.425863	0.801505	1.20949	0.0288792	0.0590327	0.0493687
	3	0.0617255	0.424094	0.373099	0.040739	1.22095	0.708307	1.48069	0.0259745	0.0641179	0.0639007
	4	0.0546388	0.29997	0.274038	0.0401725	0.780245	0.724853	0.800573	0.0282883	0.0532746	0.046437
	5	0.0758156	0.324486	0.381927	0.0672744	1.18727	0.333454	0.796579	0.0268005	0.0639972	0.0617216
	6	0.0480399	0.419088	0.23937	0.00587978	1.37841	0.292309	0.395561	0.0340293	0.0538144	0.0498622
	7	0.0803835	0.268157	0.527863	0.0547586	1.09625	0.689246	1.24727	0.0288854	0.0506754	0.0581218
	8	0.0557715	0.300426	0.389468	0.0360962	1.37723	0.49886	0.238732	0.0378497	0.0508128	0.0862541
NL	1	0.0413917	0.311406	0.392247	0.0565253	0.64513	0.554423	0.572293	0.0321874	0.0358515	0.043818
	2	0.0521876	0.435	0.377	0.0689279	0.672517	0.594328	1.45347	0.0294862	0.0437266	0.050507
	3	0.0249041	0.248134	0.292759	0.0357297	0.858097	0.494641	1.49077	0.0221808	0.0271429	0.0362202
	4	0.0386341	0.26629	0.320339	0.0401286	0.888328	0.477633	1.10976	0.0217079	0.0474392	0.0435501
	5	0.0378932	0.259244	0.439784	0.0500354	0.543417	0.582779	1.21957	0.0278532	0.0350292	0.0470884
	6	0.0416641	0.408625	0.416654	0.0610045	1.04305	0.814784	2.41342	0.0308977	0.0392834	0.0706053
	7	0.0425102	0.248217	0.297169	0.0404076	0.612819	0.504751	1.44879	0.0315121	0.0462624	0.0492062
LIM	1	0.0560171	0.341566	0.371556	0.0579599	0.920195	0.671599	1.48027	0.0366202	0.0496908	0.0528476
	2	0.119253	0.478053	0.366933	0.0607816	1.61272	1.3008	3.49696	0.0326457	0.0561074	0.0699885
	3	0.110997	0.867331	0.591278	0.0587877	2.22464	0.79638	4.09956	0.052955	0.0574611	0.0743619
	4	0.196184	0.422001	0.476969	0.0617048	2.96384	0.948615	1.8457	0.0542046	0.0591716	0.0642042
	5	0.247912	0.773746	0.505873	0.0944805	2.22312	1.18931	2.00055	0.0429157	0.104669	0.0886609
	6	0.0493178	0.512957	0.584166	0.103137	1.71185	0.949484	2.89956	0.0529498	0.0709718	0.108227
	7	0.0879033	0.312787	0.457297	0.098232	1.38209	0.846301	1.51271	0.0302407	0.066856	0.0908339
	8	0.0830336	0.325	0.437291	0.0676851	1.25699	1.04363	2.36895	0.0421833	0.0940712	0.0832289

## Sheet: Fig. 2a
Fig. 2a

## Sheet: Fig. 2b
Fig. 2b
	p-IRE1	IRE1	phospho/total	NL=1
PBS-NL1	14629.7	12631.5	1.15819	0.947028
PBS-NL2	11068.5	9544.65	1.15965	0.948223
PBS-NL3	11549	10313.8	1.11976	0.915605
PBS-NL4	12213.8	8398.43	1.45429	1.18914
PBS-LIM1	16970.4	8627.58	1.96699	1.60837
PBS-LIM2	15225.2	5107.15	2.98115	2.43762
PBS-LIM3	18322.9	8314.24	2.2038	1.80199
PBS-LIM4	10360.8	6526.94	1.58739	1.29797
４PBA-NL1	12338.8	11567.4	1.06669	0.872209
４PBA-NL2	12938.2	13366.3	0.967969	0.791487
４PBA-NL3	11838.1	7548.19	1.56834	1.28239
４PBA-NL4	9309.55	11519.7	0.80814	0.660798
４PBA-LIM1	13101.4	11371.5	1.15213	0.942067
４PBA-LIM1	9124.02	6087.8	1.49874	1.22548
４PBA-LIM3	8129.77	10379.1	0.783286	0.640475
４PBA-LIM4	11844.5	8798.89	1.34614	1.1007
		NL average	1.22298
	p-eIF2	eIF2	phospho/total	NL=1
PBS-NL1	7474.45	16938.5	0.441269	0.777555
PBS-NL2	9153.36	14247.3	0.642464	1.13208
PBS-NL3	7953.99	12065.1	0.659257	1.16167
PBS-NL4	8915.24	16915.5	0.527045	0.928699
PBS-LIM1	11783.9	14893.9	0.791191	1.39415
PBS-LIM2	9443.6	11309.4	0.83502	1.47138
PBS-LIM3	10792.8	13084.9	0.824831	1.45342
PBS-LIM4	12865.6	17202.2	0.747903	1.31787
４PBA-NL1	6356.63	11362.8	0.559423	0.985751
４PBA-NL2	12960.1	18670.2	0.694161	1.22317
４PBA-NL3	7781.34	13681.5	0.568749	1.00219
４PBA-NL4	11167.3	18289.1	0.610595	1.07592
４PBA-LIM1	8084.58	13605.5	0.594214	1.04706
４PBA-LIM1	10915.4	14711.3	0.741974	1.30742									5.0732e-11
４PBA-LIM3	7292.75	14833.2	0.49165	0.866331
４PBA-LIM4	9233.72	16281.8	0.567121	0.999316
		NL average	0.567509
	ATF6-P	ATF6-N	N/P	NL=1
PBS-NL1	14530.3	11517.9	0.792683	0.848875
PBS-NL2	10877	9413.47	0.86545	0.926801
PBS-NL3	7388.43	7894.43	1.06849	1.14423
PBS-NL4	6657.78	6715.02	1.0086	1.08009
PBS-LIM1	9431.89	13779.7	1.46097	1.56454
PBS-LIM2	6786.28	9678.48	1.42618	1.52728
PBS-LIM3	5775.17	9466.5	1.63917	1.75537
PBS-LIM4	5281.68	10091.8	1.91072	2.04617
４PBA-NL1	9435.16	4874.51	0.516633	0.553256
４PBA-NL2	7014.79	5676.65	0.80924	0.866606
４PBA-NL3	9915.33	4157.07	0.419257	0.448978
４PBA-NL4	8636.43	4113.73	0.476323	0.510089
４PBA-LIM1	7327.84	5267.8	0.718875	0.769835
４PBA-LIM1	6265.12	4435.56	0.707977	0.758165
４PBA-LIM3	4732.22	3479.64	0.735309	0.787434
４PBA-LIM4	9087	4296.37	0.472804	0.506321
		NL average	0.933804

## Sheet: Fig. 2c
Fig. 2d	PBS		4-PBA
	frame	minus 30	frame	minus 30
1	0.243	0.35	0.254	0.266
2	0.255	0.344	0.243	0.275
3	0.291	0.355	0.259	0.229
4	0.24	0.264	0.236	0.245
5	0.282	0.316	0.306	0.304
6	0.274	0.284	0.277	0.262

## Sheet: Fig. 2d
Fig. 2c
	PBS		4-PBA
	frame	minus 30	4-frame	4-minus 30
1	6.47434	-10.0858	9.47455	0.337071
2	6.38343	-19.1828	4.43737	-3.1401
3	11.3631	-5.17152	4.78626	-4.07313
4	6.26051	-15.9331	-0.544646	2.55172
5	4.97273	-15.4724	3.71788	-5.70525
6	5.07343	-13.3548	3.60283	6.20596

## Sheet: Fig. 2e
Fig. 2e

[truncated: 79 more sheets: Fig. 2f, Fig. 2g, Fig. 2h, Fig. 3a, Fig. 3b, Fig. 3c, Fig. 3d, Fig. 4a, Fig. 4b, Fig. 4c, S-Fig. 6a, Fig. 4d, S-Fig. 6b, Fig. 5a, Fig. 5b, Fig. 5c, S-Fig. 7a, Fig. 5d, S-Fig. 7b, Fig. 6c, Fig. 6d, Fig. 6e, Fig. 6f, Fig. 6g …]
